# Supplementary material for: FAP-targeted PET imaging in gastrointestinal malignancies: a comprehensive review
Source: Cancer Imaging. 2023 Aug 22;23:79. doi: 10.1186/s40644-023-00598-z (PMC10463504; doi:10.1186/s40644-023-00598-z)
Supplement: Supplementary file 1 — Additional file 1: Supplementary Table 1. Sensitivity and specificity values of FAPI PET and FDG PET in gastrointestinal cancer types. Supplementary Table 1 demonstrates the sensitivity, specificity and p values of the comparison between FAPI PET and FDG PET imaging in each considered cancer type including the detection of primary tumour and metastatic lesions. “NA”: not applicable, PM: peritoneal metastases, LM: liver metastases, * Detected lesion numbers on PET scans without fusion with anatomical imaging modalities were provided. ** Detected abdominal lymph nodes on PET scans were provided. [file 40644_2023_598_MOESM1_ESM.xlsx]

## Sheet: Sheet1
		Sensitivity/ Detection rate			Specificity
Primary tumour	Study	FAPI PET	FDG PET	p values	FAPI PET	FDG PET	p values
Colorectal cancer	Komek et al.(69)	1	1	NA	1	85.3%	NA
	Lin et al.(71)	1	1	NA	NA	NA	NA
Pancreatic cancer	Zhang et al.(60)	20*	30*	0.001	NA	NA	NA
	Pang et al.(58)	1	73.1%	0.025	0.3	0.6	0.25
	Liu et al.(61)	1	0.95	<0.0001	88.9%	0.89	NA
Gastric cancer	Qin et al.(45)	1	71.4%	0.034	NA	NA	NA
	Kuten et al.(47)	1	0.5	NA	NA	NA	NA
	Jiang et al.(48)	1	0.82	0.016	NA	NA	NA
	Zhang et al.(43)	94.7%	68.4%	<0.01	1	83.3%	NA
	Du et al.(46)	0.94	0.72	0.02	0.25	0.25	1
	Chen et al.(44)	0.73	0.18	<0.001	NA	NA	NA
	Lin et al.(41)	97.8%	95.7%	1	NA	NA	NA
Primary hepatic tumour	Wang et al.(79)	85.7% (HCC)	57.1% (HCC)	0.002	NA	NA	NA
	Jinghua et al.(82)	97.6% (CCC)	85.7% (CCC)	NA	NA	NA	NA
	Pabst et al. (83)	100% (CCC)	100% (CCC)	NA	NA	NA	NA
	Siripongsatian et al.(76)	100% (HCC-CCC)	58% (HCC-CCC)	NA	NA	NA	NA
	Shi et al.(77)	100% (HCC-CCC)	58.8% (HCC-CCC)	NA	100% (HCC-CCC)	100% (HCC-CCC)	NA
	Guo et al.(78)	85% (HCC-CCC)	52% (HCC-CCC)	<0.001	NA	NA	NA
Esophageal cancer	Liu et al.(35)	1	0.96	0.004	NA	NA	NA
	Zhao et al.(38)	NA	NA	NA	NA	NA	NA
Lymph node metastasis	Study	FAPI PET	FDG PET	p values	FAPI PET	FDG PET	p values
Colorectal cancer	Komek et al.(69)	0.9	0.8	NA	1	81.8%	NA
	Lin et al.(71)	NA	NA	NA	NA	NA	NA
Pancreatic cancer	Zhang et al.(60)	42*	30*	<0.001	NA	NA	NA
	Pang et al.(58)	81.8%	59.1%	0.063	85.7%	0.81	0.065
	Liu et al.(61)	96.2%	61.5%	<0.0001	0.96	0.96	NA
Gastric cancer	Qin et al.(45)	45**	33**	0.000	NA	NA	NA
	Kuten et al.(47)	NA	NA	NA	NA	NA	NA
	Jiang et al.(48)	0.6	0.5	>0.05	0.93	0.93	>0.05
	Zhang et al.(43)	97.4%	41.6%	0.089	0.8	0.6	NA
	Du et al.(46)	0.58	0.33	0.25	0.71	0.82	0.5
	Chen et al.(44)	0.77	0.23	<0.001	0.97	0.98	>0.99
	Lin et al.(41)	19.2%	15.4%	0.463	1	97.7%	<0.001
Primary hepatic tumour	Wang et al.(79)	NA	NA	NA	NA	NA	NA
	Jinghua et al.(82)	90.1% (CCC)	87.1% (CCC)	0.031	72.1%	76.7%	0.5
	Pabst et al. (83)	100% (CCC)	90.9% (CCC)	NA	NA	NA	NA
	Siripongsatian et al.(76)	1	0.58	NA	NA	NA	NA
	Shi et al.(77)	NA	NA	NA	NA	NA	NA
	Guo et al.(78)	NA	NA	NA	NA	NA	NA
Esophageal cancer	Liu et al.(35)	0.95	0.75	<0.001	98.4%	77.2%	NA
	Zhao et al.(38)	96.2%	76.9%	0.125	NA	NA	NA
Distant metastasis	Study	FAPI PET	FDG PET	p values	FAPI PET	FDG PET	p values
Colorectal cancer	Komek et al.(69)	100% (PM)	55% (PM)	NA	1	1	NA
	Lin et al.(71)	100% (LM)	53.3% (LM)	NA	NA	NA	NA
Pancreatic cancer	Zhang et al.(60)	104* (LM)	181* (LM)	<0.001	NA	NA	NA
	Pang et al.(58)	91.5%	0.44	<0.001	65.2%	73.9%	0.50
	Liu et al.(61)	1	0.84	<0.0001	92.3%	0.96	NA
Gastric cancer	Qin et al.(45)	100% (PM)	%40 (PM)	0.011	NA	NA	NA
	Kuten et al.(47)	100% (PM)	%0 (PM)	NA	NA	NA	NA
	Jiang et al.(48)	NA	NA	NA	NA	NA	NA
	Zhang et al.(43)	97.2%	43.1%	<0.01	NA	NA	NA
	Du et al.(46)	NA	NA	NA	NA	NA	NA
	Chen et al.(44)	0.93	0.39	<0.001	0.46	0.71	0.07
	Lin et al.(41)	100% (PM)	29.6% (PM)	<0.001	NA	NA	NA
Primary hepatic tumour	Wang et al.(79)	NA	NA	NA	NA	NA	NA
	Jinghua et al.(82)	1	83.7%	NA	NA	NA	NA
	Pabst et al. (83)	100% (CCC)	66.7% (CCC)	NA	NA	NA	NA
	Siripongsatian et al.(76)	0.96	0.89	NA	NA	NA	NA
	Shi et al.(77)	NA	NA	NA	NA	NA	NA
	Guo et al.(78)	NA	NA	NA	NA	NA	NA
Esophageal cancer	Liu et al.(35)	1	0.72	0.008	NA	NA	NA
	Zhao et al.(38)	NA	NA	NA	NA	NA	NA
